# Supplementary material for: Phylogenetic Analysis of Symbiotic Bacteria Associated with Two Vigna Species under Different Agro-Ecological Conditions in Venezuela
Source: Microbes Environ. 2020 Jan 11;35(1):ME19120. doi: 10.1264/jsme2.ME19120 (PMC7104274; doi:10.1264/jsme2.ME19120)
Supplement: Supplementary file 1 — Supplementary Material 1 [file 35_19120_s1.xlsx]

## Sheet: All results
Table S1. Abilities of Vigna–isolates to tolerate abiotic stress and nodulation screening
Sampling Characteristics						Phenotype			Physiological Characteristics
Site	Soil type	Ecosystems	Code	Isolation		Growth rate	Color	Texture	Temperature (°C)	pH		NaCl	Al3+ (mmol)		Nodulation Activity
				Conditions	Cultivar					Acid	Alkali	(%)	at pH 6.8	at pH 4.5
Amazonas	Oxisol	Rain forest	AmR1	Pot test with soil	V. radiata	4	W	C	20 – 40	4.5 – 5	8 – 10	1 – 4	0.1 – 2	0.1 – 0.5	Positive
Amazonas	Oxisol	Rain forest	AmR3	Pot test with soil	V. radiata	2	WT	C	20 – 40	4.5 – 5	8 – 10	1 – 4	0.1 – 2	0.1 – 0.5	Positive
Amazonas	Oxisol	Rain forest	AmR5	Pot test with soil	V. radiata	4	WT	C	20 – 40	4.5 – 5	8 – 10	1 – 3	0.1 – 2	0.1 – 0.5	Negative
Amazonas	Oxisol	Rain forest	AmV1	Pot test with soil	V. unguiculata	2	WT	C	20 – 40	4.5 – 5	8 – 10	1 – 4	0.1 – 2	0.1 – 2	Positive
Amazonas	Oxisol	Rain forest	AmV5	Pot test with soil	V. unguiculata	2	WT	C	20 – 40	4.5 – 5	8 – 10	1 – 4	0.1 – 2	0.1 – 2	Positive
Amazonas	Oxisol	Rain forest	AmV6	Pot test with soil	V. unguiculata	4	WT	C	20 – 40	4.5 – 5	8 – 10	1 – 4	0.1 – 2	0.1 – 0.5	Negative
Amazonas	Oxisol	Rain forest	AmV8	Pot test with soil	V. unguiculata	4	WT	C	20 – 40	4.5 – 5	8 – 10	1 – 4	0.1 – 2	0.1 – 0.5	Negative
Amazonas	Oxisol	Rain forest	AmV13	Pot test with soil	V. unguiculata	4	W	C	20 – 40	4.5 – 5	8 – 10	1 – 4	0.1 – 2	0.1 – 0.5	Negative
Amazonas	Oxisol	Rain forest	AmV15	Pot test with soil	V. unguiculata	4	WT	SS	20 – 40	4.5 – 5	8 – 10	1 – 4	0.1 – 1	0.1 – 1	Positive
Amazonas	Oxisol	Rain forest	AmV16	Pot test with soil	V. unguiculata	4	WT	C	20 – 40	4.5 – 5	8 – 10	1 – 4	0.1 – 2	0.1 – 1	Negative
Apure	Inceptisol	Floodplain	ApV1	Pot test with soil	V. unguiculata	4	WT	C	20 – 40	4.5 – 5	8 – 10	1 – 4	0.1 – 1	0.1 – 1	Positive
Apure	Inceptisol	Floodplain	ApV2	Pot test with soil	V. unguiculata	4	WT	C	20 – 40	4.5 – 5	8 – 10	1 – 4	0.1 – 2	0.1 – 0.5	Negative
Apure	Inceptisol	Floodplain	ApV4	Pot test with soil	V. unguiculata	4	WT	C	20 – 40	4.5 – 5	8 – 10	1 – 4	0.1 – 1	0.1 – 1	Positive
Apure	Inceptisol	Floodplain	ApV5	Pot test with soil	V. unguiculata	4	WT	C	20 – 40	4.5 – 5	8 – 10	1 – 4	0.1 – 2	0.1 – 0.5	Negative
Apure	Inceptisol	Floodplain	ApV8	Pot test with soil	V. unguiculata	4	WT	C	20 – 40	4.5 – 5	8 – 10	1 – 4	0.1 – 2	0.1 – 0.5	Positive
Apure	Inceptisol	Floodplain	ApV11	Pot test with soil	V. unguiculata	4	WT	SS	20 – 40	4.5 – 5	8 – 10	1 – 4	0.1 – 2	0.1 – 0.5	Negative
Apure	Inceptisol	Floodplain	ApV12	Pot test with soil	V. unguiculata	4	WT	SS	20 – 40	4.5 – 5	8 – 10	1 – 4	0.1 – 2	0.1 – 0.5	Negative
Apure	Inceptisol	Floodplain	ApV13	Pot test with soil	V. unguiculata	4	WT	SS	20 – 40	4.5 – 5	8 – 10	1 – 4	0.1 – 2	0.1 – 0.5	Negative
Apure	Inceptisol	Floodplain	ApV14	Pot test with soil	V. unguiculata	4	WT	C	20 – 40	4.5 – 5	8 – 10	1 – 4	0.1 – 2	0.1 – 0.5	Positive
Apure	Inceptisol	Floodplain	ApV15	Pot test with soil	V. unguiculata	3	WT	C	20 – 40	4.5 – 5	8 – 10	1 – 4	0.1 – 2	0.1 – 0.5	Negative
Aragua	Inceptisol	Valley with fertilizer	AFV15	Field (dry nodules)	V. unguiculata	3	W	C	20 – 40	4.5 – 5	8 – 10	1 – 4	0.1 – 2	0.1 – 2	Positive
Aragua	Inceptisol	Valley with fertilizer	AFV2	Pot test with soil	V. unguiculata	2	WT	C	20 – 40	4.5 – 5	8 – 10	1 – 4	0.1 – 1	0.1 – 1	Positive
Aragua	Inceptisol	Valley with fertilizer	AFV3	Pot test with soil	V. unguiculata	6	WT	C	20 – 35	4.5 – 5	8	1 – 3	0.1 – 0.5	0.1 – 0.5	Negative
Aragua	Inceptisol	Valley with fertilizer	AFV4	Pot test with soil	V. unguiculata	2	WT	C	20 – 40	4.5 – 5	8 – 10	1 – 4	0.1 – 2	0.1 – 2	Negative
Aragua	Inceptisol	Valley with fertilizer	AFV6	Pot test with soil	V. unguiculata	4	WT	C	20 – 35	4.5 – 5	8 – 10	1 – 4	0.1 – 2	0.1 – 0.5	Negative
Aragua	Inceptisol	Valley with fertilizer	AFV22	Pot test with soil	V. unguiculata	2	WT	C	20 – 40	4.5 – 5	8 – 10	1 – 4	0.1 – 1	0.1 – 1	Positive
Aragua	Inceptisol	Valley with fertilizer	AFR4	Pot test with soil	V. radiata	4	WT	C	20 – 40	4.5 – 5	8 – 10	1 – 4	0.1 – 2	0.1 – 0.5	Negative
Aragua	Inceptisol	Valley with fertilizer	AFR5	Pot test with soil	V. radiata	2	WT	C	20 – 40	4.5 – 5	8 – 10	1 – 4	0.1 – 2	0.1 – 0.5	Negative
Aragua	Inceptisol	Valley with fertilizer	AFR7	Pot test with soil	V. radiata	4	WT	C	20 – 40	4.5 – 5	8 – 10	1 – 4	0.1 – 2	0.1 – 0.5	Negative
Aragua	Inceptisol	Valley with fertilizer	AFR13	Pot test with soil	V. radiata	4	WT	C	20 – 40	4.5 – 5	8 – 10	1 – 4	0.1 – 1	0.1 – 1	Positive
Aragua	Inceptisol	Valley without fertilizer	AV19A	Field (dry nodules)	V. unguiculata	3	WT	C	20 – 40	4.5 – 5	8 – 10	1 – 4	0.1 – 2	0.1 – 0.5	Positive
Aragua	Inceptisol	Valley without fertilizer	AV1	Field (dry nodules)	V. unguiculata	3	WT	C	20 – 35	4.5 – 5	8 – 10	1 – 4	0.1 – 2	0.1	Negative
Aragua	Inceptisol	Valley without fertilizer	AV2A	Field (dry nodules)	V. unguiculata	4	WT	C	20 – 40	5	8 – 10	1 – 4	0.1 – 2	0.1	Negative
Aragua	Inceptisol	Valley without fertilizer	AV3A	Field (dry nodules)	V. unguiculata	3	WT	C	20 – 40	4.5 – 5	8 – 10	1 – 3 (at 4, weak growth)	0.1 – 2	0.1	Negative
Aragua	Inceptisol	Valley without fertilizer	AV17	Field (dry nodules)	V. unguiculata	4	WT	C	20 – 40	4.5 – 5	8 – 10	1 – 3 (at 4, weak growth)	0.1 – 2	0.1 – 2	Positive
Aragua	Inceptisol	Valley without fertilizer	AV4	Pot test with soil	V. unguiculata	4	WT	C	20 – 40	5	8 – 10	1 – 4	0.1 – 2	–	Negative
Aragua	Inceptisol	Valley without fertilizer	AV3	Pot test with soil	V. unguiculata	4	WT	C	20 – 40	4.5 – 5	8 – 10	1 – 4	0.1 – 2	0.1 – 0.5	Negative
Aragua	Inceptisol	Valley without fertilizer	AV5	Pot test with soil	V. unguiculata	2	WT	C	20 – 40	4.5 – 5	8 – 10	1 – 4	0.1 – 2	0.1 – 2	Positive
Aragua	Inceptisol	Valley without fertilizer	AV6	Pot test with soil	V. unguiculata	5	WT	C	20 – 40	4.5 – 5	8 – 10	1 – 4	0.1 – 2	0.1 – 0.5	Negative
Aragua	Inceptisol	Valley without fertilizer	AV9	Pot test with soil	V. unguiculata	4	WT	C	20 – 40	4.5 – 5	8 – 10	1 – 4	0.1 – 2	0.1 – 0.5	Negative
Aragua	Inceptisol	Valley without fertilizer	AV10	Pot test with soil	V. unguiculata	4	WT	SS	20 – 40	4.5 – 5	8 – 9	1 – 4	0.1 – 2	0.1 – 1	Negative
Aragua	Inceptisol	Valley without fertilizer	AV11	Pot test with soil	V. unguiculata	4	WT	SS	20 – 40	4.5 – 5	8 – 10	1 – 4	0.1 – 2	0.1 – 0.5	Negative
Aragua	Inceptisol	Valley without fertilizer	AV18	Pot test with soil	V. unguiculata	3	WT	C	20 – 40	4.5 – 5	8 – 10	1 – 4	0.1 – 2	0.1 – 2	Positive
DC (Caracas)	Alfisol	N.P. on city	DCV1	Pot test with soil	V. unguiculata	4	WT	C	20 – 40	4.5 – 5	8 – 10	1 – 4	0.1 – 2	0.1 – 0.5	Negative
DC (Caracas)	Alfisol	N.P. on city	DCV2	Pot test with soil	V. unguiculata	2	WT	C	20 – 40	4.5 – 5	8 – 10	1 – 4	0.1 – 2	0.1 – 0.5	Positive
DC (Caracas)	Alfisol	N.P. on city	DCV3	Pot test with soil	V. unguiculata	4	WT	C	20 – 40	4.5 – 5	8 – 10	1 – 4	0.1 – 2	0.1 – 0.5	Negative
DC (Caracas)	Alfisol	N.P. on city	DCV6	Pot test with soil	V. unguiculata	4	WT	C	20 – 40	4.5 – 5	8 – 10	1 – 4	0.1 – 2	0.1 – 0.5	Negative
DC (Caracas)	Alfisol	N.P. on city	DCV7	Pot test with soil	V. unguiculata	4	WT	C	20 – 40	4.5 – 5	8 – 10	1 – 4	0.1 – 2	0.1 – 0.5	Negative
DC (Caracas)	Alfisol	N.P. on city	DCV10	Pot test with soil	V. unguiculata	4	WT	SS	20 – 40	4.5 – 5	8 – 10	1 – 4	0.1 – 2	0.1 – 0.5	Negative
DC (Caracas)	Alfisol	N.P. on city	DCV11	Pot test with soil	V. unguiculata	2	W	C	20 – 40	4.5 – 5	8 – 10	1 – 4	0.1 – 2	0.1 – 2	Positive
DC (Caracas)	Alfisol	N.P. on city	DCV12	Pot test with soil	V. unguiculata	4	WT	SS	20 – 40	4.5 – 5	8 – 10	1 – 4	0.1 – 2	0.1 – 0.5	Negative
DC (Caracas)	Alfisol	N.P. on city	DCV14	Pot test with soil	V. unguiculata	4	WT	C	20 – 40	4.5 – 5	8 – 10	1 – 4	0.1 – 2	0.1 – 1	Negative
DC (Caracas)	Alfisol	N.P. on city	DCV16	Pot test with soil	V. unguiculata	4	WT	SS	20 – 40	4.5 – 5	8 – 10	1 – 4	0.1 – 2	0.1 – 0.5	Negative
Falcon	Aridisol	Xerophilic	FV4	Pot test with soil	V. unguiculata	4	WT	C	20 – 40	4.5 – 5	8 – 10	1 – 4	0.1 – 2	0.1	Positive
Falcon	Aridisol	Xerophilic	FV6	Pot test with soil	V. unguiculata	4	WT	C	20 – 40	4.5 – 5	8 – 10	1 – 4	0.1 – 2	0.1 – 0.5	Positive
Falcon	Aridisol	Xerophilic	FV13	Pot test with soil	V. unguiculata	4	WT	C	20 – 40	5	8 – 10	1 – 4	0.1 – 2	0.1 – 0.5	Negative
Falcon	Aridisol	Xerophilic	FV16	Pot test with soil	V. unguiculata	2	WT	C	20 – 40	4.5 – 5	8 – 10	1 – 4	0.1 – 2	0.1 – 0.5	Positive
Falcon	Aridisol	Xerophilic	FV3	Pot test with soil	V. unguiculata	4	W	C	20 – 40	5	8 – 10	1 – 4	0.1 – 2	0.1 – 0.5	Positive
Falcon	Aridisol	Xerophilic	FR1	Pot test with soil	V. radiata	3	W	C	20 – 40	4.5 – 5	8 – 10	1 – 4	0.1 – 1	0.1 – 1	Positive
Falcon	Aridisol	Xerophilic	FR4	Pot test with soil	V. radiata	4	W	C	20 – 40	4.5 – 5	8 – 10	1 – 4	0.1 – 2	0.1 – 0.5	Negative
Falcon	Aridisol	Xerophilic	FR5	Pot test with soil	V. radiata	2	W	C	20 – 40	4.5 – 5	8 – 10	1 – 4	0.1 – 2	0.1 – 1	Negative
Falcon	Aridisol	Xerophilic	FR6	Pot test with soil	V. radiata	2	WT	C	20 – 35	4.5 – 5	8 – 10	1 – 4	0.1 – 2	0.1 – 0.5	Negative
Guarico	Vertisol	Savanna	GR1	Pot test with soil	V. radiata	2	WT	C	20 – 40	4.5 – 5	8 – 10	1 – 4	0.1 – 2	0.1 – 0.5	Negative
Guarico	Vertisol	Savanna	GR3	Pot test with soil	V. radiata	5	WT	C	20 – 40	4.5 – 5	8 – 10	1 – 4	0.1 – 1	0.1 – 1	Positive
Guarico	Vertisol	Savanna	GR5	Pot test with soil	V. radiata	3	W	C	20 – 35	4.5 – 5	8 – 10	1 – 4	0.1 – 2	0.1 – 0.5	Positive
Guarico	Vertisol	Savanna	GV1	Pot test with soil	V. unguiculata	2	WT	C	20 – 40	4.5 – 5	8 – 10	1 – 4	0.1 – 2	0.1 – 0.5	Positive
Guarico	Vertisol	Savanna	GV3	Pot test with soil	V. unguiculata	4	WT	SS	20 – 40	4.5 – 5	8 – 10	1 – 4	0.1 – 2	0.1 – 1	Negative
Guarico	Vertisol	Savanna	GV5	Pot test with soil	V. unguiculata	4	WT	C	20 – 40	4.5 – 5	8 – 10	1 – 4	0.1 – 2	0.1 – 0.5	Positive
Guarico	Vertisol	Savanna	GV6	Pot test with soil	V. unguiculata	3	WT	C	20 – 40	4.5 – 5	8 – 10	1 – 4	0.1 – 2	0.1 – 0.5	Positive
Guarico	Vertisol	Savanna	GV7	Pot test with soil	V. unguiculata	2	WT	C	20 – 40	4.5 – 5	8 – 10	1 – 4	0.1 – 2	0.1 – 0.5	Negative
Guarico	Vertisol	Savanna	GV9	Pot test with soil	V. unguiculata	3	T	C	20 – 40	4.5 – 5	8 – 10	1 – 4	0.1 – 2	0.1 – 1	Negative
Guarico	Vertisol	Savanna	GV13	Pot test with soil	V. unguiculata	4	WT	C	20 – 40	4.5 – 5	8 – 10	1 – 4	0.1 – 2	0.1 – 0.5	Negative
Guarico	Vertisol	Savanna	GV19	Pot test with soil	V. unguiculata	4	WT	SS	20 – 40	4.5 – 5	8 – 10	1 – 4	0.1 – 2	0.1 – 1	Negative
Guarico	Vertisol	Savanna	GV20	Pot test with soil	V. unguiculata	3	WT	C	20 – 40	4.5 – 5	8 – 10	1 – 4	0.1 – 1	0.1 – 1	Positive
Lara	Vertisol	Dried savanna	LaV1	Pot test with soil	V. unguiculata	5	WT	C	20 – 40	4.5 – 5	8 – 10	1 – 4	0.1 – 2	0.1 – 0.5	Negative
Lara	Vertisol	Dried savanna	LaV2	Pot test with soil	V. unguiculata	2	WT	C	20 – 40	4.5 – 5	8 – 10	1 – 4	0.1 – 2	0.1 – 1	Negative
Lara	Vertisol	Dried savanna	LaV5	Pot test with soil	V. unguiculata	3	WT	C	20 – 40	4.5 – 5	8 – 10	1 – 4	0.1 – 2	0.1 – 1	Negative
Lara	Vertisol	Dried savanna	LaV6	Pot test with soil	V. unguiculata	3	WT	SS	20 – 40	4.5 – 5	8 – 10	1 – 4	0.1 – 2	0.1	Negative
Lara	Vertisol	Dried savanna	LaV12	Pot test with soil	V. unguiculata	4	WT	C	20 – 40	4.5 – 5	8 – 10	1 – 4	0.1 – 1	0.1 – 1	Positive
Lara	Vertisol	Dried savanna	LaV13	Pot test with soil	V. unguiculata	4	WT	C	20 – 40	4.5 – 5	8 – 10	1 – 4	0.1 – 2	0.1 – 0.5	Negative
Lara	Vertisol	Dried savanna	LaV14	Pot test with soil	V. unguiculata	4	WT	C	20 – 40	4.5 – 5	8 – 10	1 – 4	0.1 – 2	0.1 – 0.5	Positive
Lara	Vertisol	Dried savanna	LaV15	Pot test with soil	V. unguiculata	4	WT	C	20 – 40	4.5 – 5	8 – 10	1 – 4	0.1 – 2	0.1 – 1	Negative
Lara	Vertisol	Dried savanna	LaV16	Pot test with soil	V. unguiculata	4	WT	C	20 – 40	4.5 – 5	8 – 10	1 – 4	0.1 – 2	0.1 – 0.5	Negative
Lara	Vertisol	Dried savanna	LaR2	Pot test with soil	V. radiata	2	WT	C	20 – 40	4.5 – 5	8 – 10	1 – 4	0.1 – 2	0.1 – 1	Negative
Lara	Vertisol	Dried savanna	LaR3	Pot test with soil	V. radiata	2	WT	C	20 – 40	4.5 – 5	8 – 10	1 – 4	0.1 – 1	0.1 – 1	Positive
Lara	Vertisol	Dried savanna	LaR7	Pot test with soil	V. radiata	3	WT	C	20 – 40	4.5 – 5	8 – 10	1 – 4	0.1 – 2	0.1 – 0.5	Positive
Lara	Vertisol	Dried savanna	LaR8	Pot test with soil	V. radiata	4	WT	C	20 – 40	4.5 – 5	8 – 10	1 – 4	0.1 – 2	0.1 – 1	Negative
Lara	Vertisol	Dried savanna	LaR13	Pot test with soil	V. radiata	2	WT	C	20 – 40	4.5 – 5	8 – 10	1 – 4	0.1 – 2	0.1 – 0.5	Negative
Lara	Vertisol	Dried savanna	LaR14	Pot test with soil	V. radiata	2	WT	C	20 – 40	4.5 – 5	8 – 10	1 – 4	0.1 – 2	0.1 – 0.5	Negative
Merida	Ultisol	Andes templete	MV1	Pot test with soil	V. unguiculata	3	WT	SS	20 – 40	4.5 – 5	8 – 10	1 – 4	0.1 – 2	0.1 – 0.5	Positive
Merida	Ultisol	Andes templete	MV3	Pot test with soil	V. unguiculata	3	WT	C	20 – 40	4.5 – 5	8 – 10	1 – 4	0.1 – 1	0.1 – 1	Positive
Merida	Ultisol	Andes templete	MV4	Pot test with soil	V. unguiculata	4	WT	C	20 – 40	5	8 – 10	1 – 4	0.1 – 2	0.1 – 1	Negative
Merida	Ultisol	Andes templete	MV6	Pot test with soil	V. unguiculata	4	WT	C	20 – 40	4.5 – 5	8 – 10	1 – 4	0.1 – 2	0.1	Negative
Merida	Ultisol	Andes templete	MV7	Pot test with soil	V. unguiculata	2	WT	C	20 – 40	4.5 – 5	8 – 10	1 – 4	0.1 – 2	0.1 – 0.5	Positive
Merida	Ultisol	Andes templete	MV9	Pot test with soil	V. unguiculata	5	WT	C	20 – 40	5	8 – 10	1 – 4	0.1 – 2	–	Negative
Merida	Ultisol	Andes templete	MV11	Pot test with soil	V. unguiculata	4	WT	C	20 – 40	4.5 – 5	8 – 10	1 – 4	0.1 – 2	0.1	Negative
Merida	Ultisol	Andes templete	MV12	Pot test with soil	V. unguiculata	4	WT	C	20 – 40	5	8 – 10	1 – 4	0.1 – 2	0.1 – 0.5	Negative
Merida	Ultisol	Andes templete	MR1	Pot test with soil	V. radiata	4	WT	C	20 – 35	4.5 – 5	8 – 10	1 – 4	0.1 – 1	0.1 – 1	Positive
Merida	Ultisol	Andes templete	MR6	Pot test with soil	V. radiata	2	WT	C	20 – 40	4.5 – 5	8 – 10	1 – 4	0.1 – 2	0.1 – 0.5	Negative
Merida	Ultisol	Andes templete	MR7	Pot test with soil	V. radiata	4	WT	C	20 – 40	4.5 – 5	8 – 10	1 – 4	0.1 – 1	0.1 – 1	Positive
Merida	Ultisol	Andes templete	MR9	Pot test with soil	V. radiata	2	WT	C	20 – 40	4.5 – 5	8 – 10	1 – 4	0.1 – 2	0.1 – 0.5	Negative
Miranda	Alfisol	Mountain	MiR3	Pot test with soil	V. radiata	3	WT	C	20 – 40	4.5 – 5	8 – 10	1 – 4	0.1 – 2	0.1 – 1	Negative
Miranda	Alfisol	Mountain	MiR5	Pot test with soil	V. radiata	4	WT	C	20 – 40	4.5 – 5	8 – 10	1 – 4	0.1 – 2	0.1 – 0.5	Negative
Miranda	Alfisol	Mountain	MiR7	Pot test with soil	V. radiata	2	WT	C	20 – 40	4.5 – 5	8 – 10	1 – 4	0.1 – 1	0.1 – 1	Positive
Miranda	Alfisol	Mountain	MiV4	Pot test with soil	V. unguiculata	4	T	C	20 – 40	4.5 – 5	8 – 10	1 – 4	0.1 – 2	0.1 – 0.5	Negative
Miranda	Alfisol	Mountain	MiV5	Pot test with soil	V. unguiculata	4	T	C	20 – 40	4.5 – 5	8 – 10	1 – 4	0.1 – 2	0.1 – 0.5	Positive
Miranda	Alfisol	Mountain	MiV11	Pot test with soil	V. unguiculata	3	WT	C	20 – 40	4.5 – 5	8 – 10	1 – 4	0.1 – 2	0.1 – 0.5	Negative
Miranda	Alfisol	Mountain	MiV13	Pot test with soil	V. unguiculata	4	WT	C	20 – 40	4.5 – 5	8 – 10	1 – 4	0.1 – 2	0.1 – 1	Negative
Miranda	Alfisol	Mountain	MiV14	Pot test with soil	V. unguiculata	4	W	C	20 – 40	4.5 – 5	8 – 10	1 – 4	0.1 – 2	0.1 – 0.5	Negative
Miranda	Alfisol	Mountain	MiV15	Pot test with soil	V. unguiculata	4	WT	SS	20 – 40	4.5 – 5	8 – 10	1 – 4	0.1 – 2	0.1 – 0.5	Negative
Miranda	Alfisol	Mountain	MiV17	Pot test with soil	V. unguiculata	2	WT	C	20 – 40	4.5 – 5	8 – 10	1 – 4	0.1 – 2	0.1 – 2	Positive
Trujillo	Ultisol	Andes	TrV2B	Field (dry nodules)	V. unguiculata	3	WT	C	20 – 40	5	8 – 10	1 – 4	0.1 – 2	–	Positive
Trujillo	Ultisol	Andes	TrV26	Field (dry nodules)	V. unguiculata	3	WT	C	20 – 40	4.5 – 5	8 – 10	1 – 4	0.1 – 2	0.1 – 0.5	Positive
Trujillo	Ultisol	Andes	TrV27	Field (dry nodules)	V. unguiculata	3	WT	C	20 – 40	4.5 – 5	8 – 10	1 – 4	0.1 – 2	0.1 – 2	Positive
Trujillo	Ultisol	Andes	TrV2	Pot test with soil	V. unguiculata	4	T	C	20 – 40	4.5 – 5	8 – 10	1 – 4	0.1 – 2	0.1 – 0.5	Negative
Trujillo	Ultisol	Andes	TrV3	Pot test with soil	V. unguiculata	4	W	C	20 – 40	4.5 – 5	8 – 10	1 – 4	0.1 – 2	0.1 – 2	Negative
Trujillo	Ultisol	Andes	TrV4	Pot test with soil	V. unguiculata	2	T	C	20 – 40	4.5 – 5	8 – 10	1 – 4	0.1 – 2	0.1 – 1	Negative
Trujillo	Ultisol	Andes	TrV5	Pot test with soil	V. unguiculata	2	T	C	20 – 40	4.5 – 5	8 – 10	1 – 4	0.1 – 2	0.1 – 0.5	Positive
Trujillo	Ultisol	Andes	TrV6	Pot test with soil	V. unguiculata	4	T	SS	20 – 40	4.5 – 5	8 – 10	1 – 4	0.1 – 2	0.1 – 0.5	Negative
Trujillo	Ultisol	Andes	TrV7	Pot test with soil	V. unguiculata	4	WT	SS	20 – 40	4.5 – 5	8 – 10	1 – 4	0.1 – 2	0.1 – 0.5	Negative
All names included sampling site and Vigna specie e.g.: TrV4, Tr (Trujillo) – V. unguiculata (V) strain number 4; FR1, Falcon V. radiata (R) strain 1. Phenotype: Growth rate base on days in YMA until increase at 107 [fast growers (1 – 3 days), intermediate growers (4 – 6 days) and slow growers (≥ 6 days)]. Color: transparent (T), white–transparent (WT), and white (W). Texture: sticky (SS), and cr…
